# Supplementary material for: Stress Resistance Traits under Different Thermal Conditions in Drosophila subobscura from Two Altitudes
Source: Insects. 2022 Jan 28;13(2):138. doi: 10.3390/insects13020138 (PMC8875991; doi:10.3390/insects13020138)
Supplement: Supplementary file 1 [file insects-13-00138-s001.zip › Supplementary.xlsx]

## Sheet: Table S1
Table S1:
Results of GLM for desiccation resistance
	SS	df	MS	F	p
Population	9491	1	9491	30.8	.000*
Rearing temperature	1707	2	853	2.8	0.063
Treatment	486000	2	243000	788.1	0.000*
Sex	97300	1	97300	315.5	0.000*
Population x Rearing temperature	18800	2	9379	30.4	.000*
Population x Treatment	11200	2	5613	18.2	.000*
Rearing temperature x Treatment	3873	4	968	3.1	.014*
Population x Sex	10300	1	10300	33.3	.000*
Rearing temperature x Sex	9439	2	4719	15.3	.000*
Treatment x Sex	11800	2	5911	19.2	.000*
Population x Rearing temperature x Treatment	35600	4	8888	28.8	0.000*
Population x Rearing temperature x Sex	1424	2	712	2.3	0.1
Population x Treatment x Sex	3594	2	1797	5.8	.003*
Rearing temperature x Treatment x Sex	3721	4	930	3	.017*
Population x Rearing temperature x Treatment x Sex	1848	4	462	1.5	0.2
Error	1757	542108	308.542
SS-sum of squares, df-degrees of freedom, MS-mean squares, F- Fishers coeficient, p- Statistical signifficance- Statisticaly significant results are marked with *

## Sheet: Table S2
													Table S2:
Table S2: Bonferroni correction for all pairwise comparissions for desiccation resistance													Bonferroni correction for all pairwise comparisons for desiccation resistance
Population				L	L	L	L	L	L	L	L	L	L	L	L	L	L	L	L	L	L	H	H	H	H	H	H	H	H	H	H	H	H	H	H	H	H	H	H
	RT			16C	16C	16C	16C	16C	16C	19C	19C	19C	19C	19C	19C	25C	25C	25C	25C	25C	25C	16C	16C	16C	16C	16C	16C	19C	19C	19C	19C	19C	19C	25C	25C	25C	25C	25C	25C
		Treatment		16	16	19	19	25	25	16	16	19	19	25	25	16	16	19	19	25	25	16	16	19	19	25	25	16	16	19	19	25	25	16	16	19	19	25	25
			Sex	M	F	M	F	M	F	M	F	M	F	M	F	M	F	M	F	M	F	M	F	M	F	M	F	M	F	M	F	M	F	M	F	M	F	M	F
L	16C	16	M		1	1	1	0	0	1	4.22079e-05	1	1	0	8.46335e-05	1	0	1	1	0	0	1	0.00181153	1	1	0	0	1	2.46675e-08	0.00073274	1	0	9.89072e-09	2.79776e-13	1	0.0659544	0.0111536	0	5.75856e-09
L	16C	16	F	1		0.35973	1	0	0	1	0.730555	1	1	0	9.02978e-11	1	8.67306e-12	1	1	0	0	1	1	0.815954	1	0	0	0.000250318	0.00473914	1.77231e-09	1	0	0	0	1	1.14002e-06	1	0	0
L	16C	19	M	1	0.35973		1	0	8.878e-10	1	1.69835e-08	1	0.35973	1.88149e-11	0.048477	0.0395048	0	1	0.0500363	6.99441e-14	1.88849e-12	1	1.81134e-06	1	0.0165097	0	3.56085e-10	1	2.58793e-12	0.249457	0.00660057	0	3.68089e-05	6.09353e-09	1	1	1.68616e-05	6.99441e-14	2.36792e-05
L	16C	19	F	1	1	1		0	0	1	6.9584e-05	1	1	0	5.16207e-05	1	0	1	1	0	0	1	0.00279601	1	1	0	0	1	4.49408e-08	0.000462835	1	0	5.32785e-09	1.39888e-13	1	0.0452919	0.0166928	0	3.08166e-09
L	16C	25	M	0	0	0	0		1	0	0	0	0	1	0.00184472	0	0	0	0	1	1	0	0	0	0	1	1	1.57304e-09	0	0.000229029	0	1	0.88283	1	0	8.34006e-07	0	1	1
L	16C	25	F	0	0	8.878e-10	0	1		0	0	6.99441e-14	0	1	0.918132	0	0	0	0	1	1	0	0	1.15967e-10	0	1	1	2.06623e-05	0	0.203161	0	1	1	1	0	0.0029306	0	1	1
L	19C	16	M	1	1	1	1	0	0		0.022842	1	1	0	4.17115e-08	1	0	1	1	0	0	1	0.394741	1	1	0	0	0.0171145	5.49346e-05	5.87652e-07	1	0	8.39329e-13	0	1	0.00016997	1	0	4.89608e-13
L	19C	16	F	4.22079e-05	0.730555	1.69835e-08	6.9584e-05	0	0	0.022842		2.46054e-05	0.730555	0	0	1	0.00361716	9.76851e-05	1	0	0	0.00941558	1	6.91788e-08	1	0	0	6.99441e-14	1	0	1	0	0	0	0.000249146	0	1	0	0
L	19C	19	M	1	1	1	1	0	6.99441e-14	1	2.46054e-05		1	0	0.000141917	1	0	1	1	0	0	1	0.0011328	1	1	0	0	1	1.29344e-08	0.00118383	0.799983	0	1.89287e-08	6.29496e-13	1	0.0975026	0.00720609	0	1.10979e-08
L	19C	19	F	1	1	0.35973	1	0	0	1	0.730555	1		0	9.02978e-11	1	8.67306e-12	1	1	0	0	1	1	0.815954	1	0	0	0.000250318	0.00473914	1.77231e-09	1	0	0	0	1	1.14002e-06	1	0	0
L	19C	25	M	0	0	1.88149e-11	0	1	1	0	0	0	0		0.102232	0	0	0	0	1	1	0	0	2.16827e-12	0	1	1	7.92969e-07	0	0.0185437	0	1	1	1	0	0.00016964	0	1	1
L	19C	25	F	8.46335e-05	9.02978e-11	0.048477	5.16207e-05	0.00184472	0.918132	4.17115e-08	0	0.000141917	9.02978e-11	0.102232		1.25899e-12	0	3.65828e-05	1.95843e-12	0.00426263	0.038332	2.14447e-07	0	0.0154864	2.79776e-13	0.0014792	0.545072	1	0	1	6.99441e-14	8.72674e-05	1	1	1.35951e-05	1	0	0.00649401	1
L	25C	16	M	1	1	0.0395048	1	0	0	1	1	1	1	0	1.25899e-12		5.53327e-10	1	1	0	0	1	1	0.0997437	1	0	0	1.15579e-05	0.0560072	3.01459e-11	1	0	0	0	1	3.20999e-08	1	0	0
L	25C	16	F	0	8.67306e-12	0	0	0	0	0	0.00361716	0	8.67306e-12	0	0	5.53327e-10		0	3.68255e-10	0	0	0	0.000157617	0	3.44488e-09	0	0	0	0.682236	0	9.51764e-09	0	0	0	0	0	1.40425e-05	0	0
L	25C	19	M	1	1	1	1	0	0	1	9.76851e-05	1	1	0	3.65828e-05	1	0		1	0	0	1	0.00375154	1	1	0	0	1	6.75845e-08	0.000335985	1	0	3.46692e-09	6.99441e-14	1	0.0348232	0.0219272	0	1.99634e-09
L	25C	19	F	1	1	0.0500363	1	0	0	1	1	1	1	0	1.95843e-12	1	3.68255e-10	1		0	0	1	1	0.124987	1	0	0	1.59795e-05	0.0442291	4.60232e-11	1	0	0	0	1	4.6646e-08	1	0	0
L	25C	25	M	0	0	6.99441e-14	0	1	1	0	0	0	0	1	0.00426263	0	0	0	0		1	0	0	0	0	1	1	5.32785e-09	0	0.000566406	0	1	1	1	0	2.42288e-06	0	1	1
L	25C	25	F	0	0	1.88849e-12	0	1	1	0	0	0	0	1	0.038332	0	0	0	0	1		0	0	2.09832e-13	0	1	1	1.40627e-07	0	0.00616369	0	1	1	1	0	4.14801e-05	0	1	1
H	16C	16	M	1	1	1	1	0	0	1	0.00941558	1	1	0	2.14447e-07	1	0	1	1	0	0		0.184539	1	1	0	0	0.0481291	1.87422e-05	2.70927e-06	1	0	6.64468e-12	0	1	0.000607072	0.782296	0	3.63709e-12
H	16C	16	F	0.00181153	1	1.81134e-06	0.00279601	0	0	0.394741	1	0.0011328	1	0	0	1	0.000157617	0.00375154	1	0	0	0.184539		6.46398e-06	1	0	0	2.76279e-11	1	0	1	0	0	0	0.00842565	0	1	0	0
H	16C	19	M	1	0.815954	1	1	0	1.15967e-10	1	6.91788e-08	1	0.815954	2.16827e-12	0.0154864	0.0997437	0	1	0.124987	0	2.09832e-13	1	6.46398e-06		0.0431233	0	4.53937e-11	1	1.27998e-11	0.0890037	0.0179884	0	7.80457e-06	8.6297e-10	1	1	5.66679e-05	0	4.90955e-06
H	16C	19	F	1	1	0.0165097	1	0	0	1	1	1	1	0	2.79776e-13	1	3.44488e-09	1	1	0	0	1	1	0.0431233		0	0	3.70665e-06	0.14914	7.34413e-12	1	0	0	0	1	8.96536e-09	1	0	0
H	16C	25	M	0	0	0	0	1	1	0	0	0	0	1	0.0014792	0	0	0	0	1	1	0	0	0	0		1	1.14296e-09	0	0.000180459	0	1	0.753786	1	0	6.30425e-07	0	1	0.992673
H	16C	25	F	0	0	3.56085e-10	0	1	1	0	0	0	0	1	0.545072	0	0	0	0	1	1	0	0	4.53937e-11	0	1		9.49712e-06	0	0.114889	0	1	1	1	0	0.0014846	0	1	1
H	19C	16	M	1	0.000250318	1	1	1.57304e-09	2.06623e-05	0.0171145	6.99441e-14	1	0.000250318	7.92969e-07	1	1.15579e-05	0	1	1.59795e-05	5.32785e-09	1.40627e-07	0.0481291	2.76279e-11	1	3.70665e-06	1.14296e-09	9.49712e-06		0	1	1.0275e-06	2.04936e-11	0.0757867	9.56538e-05	0.710066	1	4.33583e-10	9.89072e-09	0.0547078
H	19C	16	F	2.46675e-08	0.00473914	2.58793e-12	4.49408e-08	0	0	5.49346e-05	1	1.29344e-08	0.00473914	0	0	0.0560072	0.682236	6.75845e-08	0.0442291	0	0	1.87422e-05	1	1.27998e-11	0.14914	0	0	0		0	0.280596	0	0	0	2.09367e-07	0	1	0	0
H	19C	19	M	0.00073274	1.77231e-09	0.249457	0.000462835	0.000229029	0.203161	5.87652e-07	0	0.00118383	1.77231e-09	0.0185437	1	3.01459e-11	0	0.000335985	4.60232e-11	0.000566406	0.00616369	2.70927e-06	0	0.0890037	7.34413e-12	0.000180459	0.114889	1	0		1.32894e-12	8.61303e-06	1	0.569058	0.000133604	1	0	0.000893702	1
H	19C	19	F	1	1	0.00660057	1	0	0	1	1	0.799983	1	0	6.99441e-14	1	9.51764e-09	1	1	0	0	1	1	0.0179884	1	0	0	1.0275e-06	0.280596	1.32894e-12		0	0	0	1	1.99634e-09	1	0	0
H	19C	25	M	0	0	0	0	1	1	0	0	0	0	1	8.72674e-05	0	0	0	0	1	1	0	0	0	0	1	1	2.04936e-11	0	8.61303e-06	0		0.095309	1	0	1.82239e-08	0	1	0.130709
H	19C	25	F	9.89072e-09	0	3.68089e-05	5.32785e-09	0.88283	1	8.39329e-13	0	1.89287e-08	0	1	1	0	0	3.46692e-09	0	1	1	6.64468e-12	0	7.80457e-06	0	0.753786	1	0.0757867	0	1	0	0.095309		1	1.01342e-09	1	0	1	1
H	25C	16	M	2.79776e-13	0	6.09353e-09	1.39888e-13	1	1	0	0	6.29496e-13	0	1	1	0	0	6.99441e-14	0	1	1	0	0	8.6297e-10	0	1	1	9.56538e-05	0	0.569058	0	1	1		0	0.0105997	0	1	1
H	25C	16	F	1	1	1	1	0	0	1	0.000249146	1	1	0	1.35951e-05	1	0	1	1	0	0	1	0.00842565	1	1	0	0	0.710066	2.09367e-07	0.000133604	1	0	1.01342e-09	0		0.0162811	0.0463788	0	5.76199e-10
H	25C	19	M	0.0659544	1.14002e-06	1	0.0452919	8.34006e-07	0.0029306	0.00016997	0	0.0975026	1.14002e-06	0.00016964	1	3.20999e-08	0	0.0348232	4.6646e-08	2.42288e-06	4.14801e-05	0.000607072	0	1	8.96536e-09	6.30425e-07	0.0014846	1	0	1	1.99634e-09	1.82239e-08	1	0.0105997	0.0162811		2.79776e-13	4.15463e-06	1
H	25C	19	F	0.0111536	1	1.68616e-05	0.0166928	0	0	1	1	0.00720609	1	0	0	1	1.40425e-05	0.0219272	1	0	0	0.782296	1	5.66679e-05	1	0	0	4.33583e-10	1	0	1	0	0	0	0.0463788	2.79776e-13		0	0
H	25C	25	M	0	0	6.99441e-14	0	1	1	0	0	0	0	1	0.00649401	0	0	0	0	1	1	0	0	0	0	1	1	9.89072e-09	0	0.000893702	0	1	1	1	0	4.15463e-06	0		1
H	25C	25	F	5.75856e-09	0	2.36792e-05	3.08166e-09	1	1	4.89608e-13	0	1.10979e-08	0	1	1	0	0	1.99634e-09	0	1	1	3.63709e-12	0	4.90955e-06	0	0.992673	1	0.0547078	0	1	0	0.130709	1	1	5.76199e-10	1	0	1

## Sheet: Table S3
Table S3:
Results of GLM for heat knock-down resistance
Effect	SS	df	MS	F	p
Population	38421	1	38421	10.707	0.001131*
Rearing temperature (RT)	4379418	2	2189709	610.239	0*
Sex	73163	1	73163	20.389	0.000008*
Population x RT	2359	2	1180	0.329	0.719965
Population x Sex	2215	1	2215	0.617	0.432378
Rearing temperature x Sex	85528	2	42764	11.918	0.000008*
Population x RT x Sex	2312	2	1156	0.322	0.724753
Error	2052497	572	3588
SS-sum of squares, df-degrees of freedom, MS-mean squares, F- Fishers coeficient, p- Statistical signifficance- Statisticaly significant results are marked with *

## Sheet: Table S4
Table S4: Bonferroni correction for all pairwise comparissions for heat knock-down resistance
		Population	H	H	H	H	H	H	L	L	L	L	L	L
		Rearing T.	16°C	16°C	19°C	19°C	25°C	25°C	16°C	16°C	19°C	19°C	25°C	25°C
Population	Rearing temperature	Sex	M	F	M	F	M	F	M	F	M	F	M	F
H	16°C	M		1	2e-06	4e-06	0	0	1	1	0.010318	0.005652	0	0
H	16°C	F	1		0.000129	0.000208	0	0	1	1	0.183025	0.111441	0	0
H	19°C	M	2e-06	0.000129		1	0	0	0	2e-06	1	1	0	0
H	19°C	F	4e-06	0.000208	1		0	0	0	3e-06	1	1	0	0
H	25°C	M	0	0	0	0		0.006888	0	0	0	0	1	0.200871
H	25°C	F	0	0	0	0	0.006888*		0	0	0	0	0	1
L	16°C	M	1	1	0	0	0	0		1	0.000164	7.9e-05	0	0
L	16°C	F	1	1	2e-06	3e-06	0	0	1		0.008461	0.004604	0	0
L	19°C	M	0.010318	0.183025	1	1	0	0	0.000164	0.008461		1	0	0
L	19°C	F	0.005652	0.111441	1	1	0	0	7.9e-05	0.004604	1		0	0
L	25°C	M	0	0	0	0	1	0	0	0	0	0		3.3e-05
L	25°C	F	0	0	0	0	0.200871	1	0	0	0	0	0.000033*

## Sheet: Table S5
Table S5:
Results of GLM for starvation resistance
	SS	df	MS	F	p
Population	9335	1	9335	33.5	.000*
RT	355000	2	178000	636.8	0.000*
Sex	116000	1	116000	414.4	0.000*
Treatment	339000	2	169000	607.6	0.000*
Population x RT	16300	2	8134	29.2	.000*
Population x Sex	85	1	85	0.3	0.582
RT x Sex	57500	2	28700	103.1	0.000*
Population x Treatment	1132	2	566	2	0.132
RT x Treatment	22900	4	5717	20.5	.000*
Sex x Treatment	6298	2	3149	11.3	.000*
Population x RT x Sex	376	2	188	0.7	0.509
Population x RT x Treatment	5519	4	1380	4.9	.001*
Population x Sex x Treatment	160	2	80	0.3	0.751
RT x Sex x Treatment	2748	4	687	2.5	.043*
Population x RT x Sex x Treatment	1031	4	258	0.9	0.449
Error	490397	1759	278.793
SS-sum of squares, df-degrees of freedom, MS-mean squares, F- Fishers coeficient, p- Statistical signifficance- Statisticaly significant results are marked with *

## Sheet: Table S6
Table S6: Bonferroni correction for all pairwise comparissions for starvation resistance
					1	2	3	4	5	6	7	8	9	10	11	12	13	14	15	16	17	18	19	20	21	22	23	24	25	26	27	28	29	30	31	32	33	34	35	36
	Population				L	L	L	L	L	L	L	L	L	L	L	L	L	L	L	L	L	L	H	H	H	H	H	H	H	H	H	H	H	H	H	H	H	H	H	H
		RT			16°C	16°C	16°C	16°C	16°C	16°C	19°C	19°C	19°C	19°C	19°C	19°C	25°C	25°C	25°C	25°C	25°C	25°C	16°C	16°C	16°C	16°C	16°C	16°C	19°C	19°C	19°C	19°C	19°C	19°C	25°C	25°C	25°C	25°C	25°C	25°C
			Sex		M	M	M	F	F	F	M	M	M	F	F	F	M	M	M	F	F	F	M	M	M	F	F	F	M	M	M	F	F	F	M	M	M	F	F	F
				Treatment	16	19	25	16	19	25	16	19	25	16	19	25	16	19	25	16	19	25	16	19	25	16	19	25	16	19	25	16	19	25	16	19	25	16	19	25
1	L	16°C	M	16		1	7.15577e-09	1	0.020627	7.60346e-05	5.00488e-07	1	1.93992e-06	0	4.1672e-09	1	1.49442e-05	4.36661e-10	1	0	0	3.25827e-09	1	1	3.86791e-11	1	1	3.86791e-11	0.000189109	1	3.47753e-05	0	2.29556e-10	1	0.00635472	1	0.00400702	0	0	1
2	L	16°C	M	19	1		0.139325	0.0136667	1	1	0	0.00030913	1	0	0	1	0	0	0.470311	0	0	0	1	1	0.00607803	7.3626e-06	1	0.00607803	6.99441e-14	1.07936e-06	1	0	0	1	2.6299e-11	5.97638e-06	1	0	0	1.11345e-05
3	L	16°C	M	25	7.15577e-09	0.139325		1.95843e-12	1	1	0	0	1	0	0	0.00143125	0	0	1.31593e-09	0	0	0	6.71216e-07	0.0289533	1	0	0.0374725	1	0	0	1	0	0	0.0047387	0	0	1	0	0	0
4	L	16°C	F	16	1	0.0136667	1.95843e-12		9.3295e-05	1.01808e-07	0.000212856	1	1.31593e-09	0	3.52941e-06	0.833442	0.00368456	4.98475e-07	1	0	0	2.85303e-06	1	0.0823378	0	1	0.0544942	0	0.0298245	1	4.00253e-08	0	2.84539e-07	0.338704	0.501777	1	1.23384e-05	0	0	1
5	L	16°C	F	19	0.020627	1	1	9.3295e-05		1	0	1.00342e-06	1	0	0	1	0	0	0.00736267	0	0	0	0.310333	1	0.403884	1.26343e-08	1	0.403884	0	1.37237e-09	1	0	0	1	0	9.91877e-09	1	0	0	2.04274e-08
6	L	16°C	F	25	7.60346e-05	1	1	1.01808e-07	1		0	4.7562e-10	1	0	0	0.833442	0	0	2.05239e-05	0	0	0	0.00248263	1	1	2.93765e-12	1	1	0	2.09832e-13	1	0	0	1	0	2.23821e-12	1	0	0	5.10592e-12
7	L	19°C	M	16	5.00488e-07	0	0	0.000212856	0	0		0.00991888	0	2.51048e-05	1	6.99441e-14	1	1	1.49636e-06	0	0	1	1.31513e-08	0	0	0.171791	0	0	1	0.570657	0	0.0173261	1	0	1	0.197242	0	0	0.00338612	0.129852
8	L	19°C	M	19	1	0.00030913	0	1	1.00342e-06	4.7562e-10	0.00991888		3.91687e-12	0	0.000281723	0.040411	0.112692	5.03415e-05	1	0	0	0.000233773	1	0.00259062	0	1	0.00156206	0	0.648222	1	1.68775e-10	0	3.06716e-05	0.0136667	1	1	1.01808e-07	0	0	1
9	L	19°C	M	25	1.93992e-06	1	1	1.31593e-09	1	1	0	3.91687e-12		0	0	0.0731348	0	0	4.45861e-07	0	0	0	9.8691e-05	0.852569	1	0	1	1	0	0	1	0	0	0.197242	0	0	1	0	0	0
10	L	19°C	F	16	0	0	0	0	0	0	2.51048e-05	0	0		0.00120049	0	8.66848e-07	0.00559575	0	1.07936e-06	0.00040768	0.00143125	0	0	0	0	0	0	4.50259e-08	0	0	1	0.00843495	0	3.23211e-10	0	0	0.184104	1	0
11	L	19°C	F	19	4.1672e-09	0	0	3.52941e-06	0	0	1	0.000281723	0	0.00120049		0	1	1	1.36921e-08	0	0	1	7.98062e-11	0	0	0.00777495	0	0	1	0.0321921	0	0.338704	1	0	1	0.00914824	0	6.99441e-14	0.0845732	0.00559575
12	L	19°C	F	25	1	1	0.00143125	0.833442	1	0.833442	6.99441e-14	0.040411	0.0731348	0	0		8.88289e-12	0	1	0	0	0	1	1	3.06716e-05	0.00185898	1	3.06716e-05	2.83973e-10	0.000371869	0.501777	0	0	1	4.00253e-08	0.00156206	1	0	0	0.00262343
13	L	25°C	M	16	1.49442e-05	0	0	0.00368456	0	0	1	0.112692	0	8.66848e-07	1	8.88289e-12		1	4.13274e-05	0	0	1	5.07834e-07	6.99441e-14	0	1	0	0	1	1	0	0.00120049	1	1.25899e-12	1	1	0	0	0.000193753	1
14	L	25°C	M	19	4.36661e-10	0	0	4.98475e-07	0	0	1	5.03415e-05	0	0.00559575	1	0	1		1.49247e-09	0	0	1	7.34413e-12	0	0	0.00170432	0	0	1	0.00777495	0	1	1	0	1	0.00202707	0	6.99441e-13	0.296409	0.00120049
15	L	25°C	M	25	1	0.470311	1.31593e-09	1	0.00736267	2.05239e-05	1.49636e-06	1	4.45861e-07	0	1.36921e-08	1	4.13274e-05	1.49247e-09		0	0	1.07534e-08	1	1	5.8753e-12	1	1	5.8753e-12	0.000489542	1	9.05959e-06	0	7.92956e-10	1	0.0147958	1	0.001311	0	0	1
16	L	25°C	F	16	0	0	0	0	0	0	0	0	0	1.07936e-06	0	0	0	0	0		1	0	0	0	0	0	0	0	0	0	0	1.68775e-10	0	0	0	0	0	1	2.17365e-09	0
17	L	25°C	F	19	0	0	0	0	0	0	0	0	0	0.00040768	0	0	0	0	0	1		0	0	0	0	0	0	0	0	0	0	2.26905e-07	0	0	0	0	0	1	2.06895e-06	0
18	L	25°C	F	25	3.25827e-09	0	0	2.85303e-06	0	0	1	0.000233773	0	0.00143125	1	0	1	1	1.07534e-08	0	0		6.14808e-11	0	0	0.00659991	0	0	1	0.0276227	0	0.386575	1	0	1	0.00777495	0	6.99441e-14	0.0976839	0.0047387
19	H	16°C	M	16	1	1	6.71216e-07	1	0.310333	0.00248263	1.31513e-08	1	9.8691e-05	0	7.98062e-11	1	5.07834e-07	7.34413e-12	1	0	0	6.14808e-11		1	6.0815e-09	1	1	6.0815e-09	7.96896e-06	0.333845	0.0012524	0	3.70703e-12	1	0.000376637	0.916566	0.0767927	0	0	1
20	H	16°C	M	19	1	1	0.0289533	0.0823378	1	1	0	0.00259062	0.852569	0	0	1	6.99441e-14	0	1	0	0	0	1		0.000989832	8.23734e-05	1	0.000989832	3.28737e-12	1.38602e-05	1	0	0	1	6.61461e-10	6.78942e-05	1	0	0	0.000120825
21	H	16°C	M	25	3.86791e-11	0.00607803	1	0	0.403884	1	0	0	1	0	0	3.06716e-05	0	0	5.8753e-12	0	0	0	6.0815e-09	0.000989832		0	0.001311	1	0	0	1	0	0	0.000120536	0	0	1	0	0	0
22	H	16°C	F	16	1	7.3626e-06	0	1	1.26343e-08	2.93765e-12	0.171791	1	0	0	0.00777495	0.00185898	1	0.00170432	1	0	0	0.00659991	1	8.23734e-05	0		4.56191e-05	0	1	1	9.79217e-13	4.47642e-12	0.00109897	0.000536205	1	1	1.02209e-09	0	2.79776e-13	1
23	H	16°C	F	19	1	1	0.0374725	0.0544942	1	1	0	0.00156206	1	0	0	1	0	0	1	0	0	0	1	1	0.001311	4.56191e-05		0.001311	1.25899e-12	7.3626e-06	1	0	0	1	2.83973e-10	3.74283e-05	1	0	0	6.75287e-05
24	H	16°C	F	25	3.86791e-11	0.00607803	1	0	0.403884	1	0	0	1	0	0	3.06716e-05	0	0	5.8753e-12	0	0	0	6.0815e-09	0.000989832	1	0	0.001311		0	0	1	0	0	0.000120536	0	0	1	0	0	0
25	H	19°C	M	16	0.000189109	6.99441e-14	0	0.0298245	0	0	1	0.648222	0	4.50259e-08	1	2.83973e-10	1	1	0.000489542	0	0	1	7.96896e-06	3.28737e-12	0	1	1.25899e-12	0		1	0	0.000109523	1	4.5044e-11	1	1	0	0	1.51372e-05	1
26	H	19°C	M	19	1	1.07936e-06	0	1	1.37237e-09	2.09832e-13	0.570657	1	0	0	0.0321921	0.000371869	1	0.00777495	1	0	0	0.0276227	0.333845	1.38602e-05	0	1	7.3626e-06	0	1		6.99441e-14	5.14788e-11	0.0051502	9.94855e-05	1	1	9.98102e-11	0	3.35731e-12	1
27	H	19°C	M	25	3.47753e-05	1	1	4.00253e-08	1	1	0	1.68775e-10	1	0	0	0.501777	0	0	9.05959e-06	0	0	0	0.0012524	1	1	9.79217e-13	1	1	0	6.99441e-14		0	0	1	0	6.99441e-13	1	0	0	1.67866e-12
28	H	19°C	F	16	0	0	0	0	0	0	0.0173261	0	0	1	0.338704	0	0.00120049	1	0	1.68775e-10	2.26905e-07	0.386575	0	0	0	4.47642e-12	0	0	0.000109523	5.14788e-11	0		1	0	1.85769e-06	5.8753e-12	0	0.000536205	1	2.58793e-12
29	H	19°C	F	19	2.29556e-10	0	0	2.84539e-07	0	0	1	3.06716e-05	0	0.00843495	1	0	1	1	7.92956e-10	0	0	1	3.70703e-12	0	0	0.00109897	0	0	1	0.0051502	0	1		0	1	0.001311	0	1.46883e-12	0.412806	0.000769479
30	H	19°C	F	25	1	1	0.0047387	0.338704	1	1	0	0.0136667	0.197242	0	0	1	1.25899e-12	0	1	0	0	0	1	1	0.000120536	0.000536205	1	0.000120536	4.5044e-11	9.94855e-05	1	0	0		7.46807e-09	0.000446807	1	0	0	0.000769479
31	H	25°C	M	16	0.00635472	2.6299e-11	0	0.501777	0	0	1	1	0	3.23211e-10	1	4.00253e-08	1	1	0.0147958	0	0	1	0.000376637	6.61461e-10	0	1	2.83973e-10	0	1	1	0	1.85769e-06	1	7.46807e-09		1	0	0	2.02537e-07	1
32	H	25°C	M	19	1	5.97638e-06	0	1	9.91877e-09	2.23821e-12	0.197242	1	0	0	0.00914824	0.00156206	1	0.00202707	1	0	0	0.00777495	0.916566	6.78942e-05	0	1	3.74283e-05	0	1	1	6.99441e-13	5.8753e-12	0.001311	0.000446807	1		7.92956e-10	0	3.4972e-13	1
33	H	25°C	M	25	0.00400702	1	1	1.23384e-05	1	1	0	1.01808e-07	1	0	0	1	0	0	0.001311	0	0	0	0.0767927	1	1	1.02209e-09	1	1	0	9.98102e-11	1	0	0	1	0	7.92956e-10		0	0	1.69223e-09
34	H	25°C	F	16	0	0	0	0	0	0	0	0	0	0.184104	6.99441e-14	0	0	6.99441e-13	0	1	1	6.99441e-14	0	0	0	0	0	0	0	0	0	0.000536205	1.46883e-12	0	0	0	0		0.00311091	0
35	H	25°C	F	19	0	0	0	0	0	0	0.00338612	0	0	1	0.0845732	0	0.000193753	0.296409	0	2.17365e-09	2.06895e-06	0.0976839	0	0	0	2.79776e-13	0	0	1.51372e-05	3.35731e-12	0	1	0.412806	0	2.02537e-07	3.4972e-13	0	0.00311091		1.39888e-13
36	H	25°C	F	25	1	1.11345e-05	0	1	2.04274e-08	5.10592e-12	0.129852	1	0	0	0.00559575	0.00262343	1	0.00120049	1	0	0	0.0047387	1	0.000120825	0	1	6.75287e-05	0	1	1	1.67866e-12	2.58793e-12	0.000769479	0.000769479	1	1	1.69223e-09	0	1.39888e-13

## Sheet: Table S7
Table S7:
Results of GLM for chill coma recovery time
	SS	Df	MS	F	p
Population	3560.08	1	3560.08	1.47941	0.224446
Rearing temperature	536620	2	268310	111.498	0*
Sex	746.033	1	746.033	0.310019	0.57792
Population x Rearing temperature	774.148	2	387.074	0.160851	0.851463
Population x Sex	5864.81	1	5864.81	2.43716	0.11913
Rearing temperature x Sex	7665.16	2	3832.58	1.59265	0.204426
Population x Rearing temperature x Sex	48531.5	2	24265.8	10.0838	0.000051*
Error	1.19117e+06	495	2406.41
SS-sum of squares, df-degrees of freedom, MS-mean squares, F- Fishers coeficient, p- Statistical signifficance- Statisticaly significant results are marked with *

## Sheet: Table S8
Table S8: Bonferroni correction for all pairwise comparissions for chill coma recovery time
Population			L	L	L	L	L	L	H	H	H	H	H	H
	RT		16°C	16°C	19°C	19°C	25°C	25°C	16°C	16°C	19°C	19°C	25°C	25°C
		Sex	M	F	M	F	M	F	M	F	M	F	M	F
L	16°C	M		1	1	1	0	9.08869e-05	1	1	0.433899	1	1.28829e-09	0
L	16°C	F	1		1	1	0	9.03619e-05	1	1	0.419567	1	1.3621e-09	0
L	19°C	M	1	1		1	2.4547e-12	0.00675424	1	1	1	1	1.47623e-06	3.68865e-11
L	19°C	F	1	1	1		8.36725e-08	1	1	1	1	1	0.00532323	1.16095e-06
L	25°C	M	0	0	2.4547e-12	8.36725e-08		0.00181276	0	7.32747e-15	1.39765e-06	2.19414e-10	0.703051	1
L	25°C	F	9.08869e-05	9.03619e-05	0.00675424	1	0.00181276		6.83708e-05	0.000996518	1	0.171727	1	0.0176818
H	16°C	M	1	1	1	1	0	6.83708e-05		1	0.368159	1	8.78886e-10	0
H	16°C	F	1	1	1	1	7.32747e-15	0.000996518	1		1	1	3.81787e-08	1.46549e-13
H	19°C	M	0.433899	0.419567	1	1	1.39765e-06	1	0.368159	1		1	0.03506	1.76559e-05
H	19°C	F	1	1	1	1	2.19414e-10	0.171727	1	1	1		9.10362e-05	3.40652e-09
H	25°C	M	1.28829e-09	1.3621e-09	1.47623e-06	0.00532323	0.703051	1	8.78886e-10	3.81787e-08	0.03506	9.10362e-05		1
H	25°C	F	0	0	3.68865e-11	1.16095e-06	1	0.0176818	0	1.46549e-13	1.76559e-05	3.40652e-09	1
